# Supplementary material for: Genomic Characterisation of the Relationship and Causal Links Between Vascular Calcification, Alzheimer’s Disease, and Cognitive Traits
Source: Biomedicines. 2025 Mar 3;13(3):618. doi: 10.3390/biomedicines13030618 (PMC11940612; doi:10.3390/biomedicines13030618)
Supplement: Supplementary file 1 [file biomedicines-13-00618-s001.zip]

Archive with 1 entries (1 files):
- biomedicines-3451023-supplementary.xlsx
