# Supplementary material for: Genomic Characterisation of the Relationship and Causal Links Between Vascular Calcification, Alzheimer’s Disease, and Cognitive Traits
Source: Biomedicines. 2025 Mar 3;13(3):618. doi: 10.3390/biomedicines13030618 (PMC11940612; doi:10.3390/biomedicines13030618)
Supplement: Supplementary file 1 [file biomedicines-13-00618-s001.zip › biomedicines-3451023-supplementary.xlsx]

## Sheet: Table of contents
	Table of contents
	Table S1: Description of GWAS data analysed in this study with links to the source
	Table S2: MR analysis of Alzheimer’s disease and cognitive traits with coronary artery calcification
	Table S3: MR analysis of Alzheimer’s disease and cognitive traits with abdominal aortic calcification
	Table S4: MR analysis of coronary artery calcification with Alzheimer’s disease and cognitive traits
	Table S5: MR analysis of abdominal aortic calcification with Alzheimer’s disease and cognitive traits
	Table S6: Comprehensive MR Sensitivity analyses of AD and cognitive traits with vascular calcification
	Table S7: Instrumental variables for MR analysis of Alzheimer's disease vs abdominal aortic calcification
	Table S8: Instrumental variables for MR analysis of Alzheimer's disease vs coronary artery calcification
	Table S9: Instrumental variables for MR analysis of common executive function vs abdominal aortic calcification
	Table S10: Instrumental variables for MR analysis of common executive function vs coronary artery calcification
	Table S11: Instrumental variables for MR analysis of cognitive performance vs abdominal aortic calcification
	Table S12: Instrumental variables for MR analysis of cognitive performance vs coronary artery calcification
	Table S13: Instrumental variables for MR analysis of educational attainment vs abdominal aortic calcification
	Table S14: Instrumental variables for MR analysis of educational attainment vs coronary artery calcification
	Table S15: Instrumental variables for MR analysis of fluid intelligence score vs abdominal aortic calcification
	Table S16: Instrumental variables for MR analysis of fluid intelligence score vs coronary artery calcification
	Table S17: Instrumental variables for MR analysis of intelligence vs abdominal aortic calcification
	Table S18: Instrumental variables for MR analysis of intelligence vs coronary artery calcification
	Table S19: Instrumental variables for MR analysis of abdominal aortic calcification vs Alzheimer's disease
	Table S20: Instrumental variables for MR analysis of coronary artery calcification vs Alzheimer's disease
	Table S21: Instrumental variables for MR analysis of abdominal aortic calcification vs common executive function
	Table S22: Instrumental variables for MR analysis of coronary artery calcification vs common executive function
	Table S23: Instrumental variables for MR analysis of abdominal aortic calcification vs cognitive performance
	Table S24: Instrumental variables for MR analysis of coronary artery calcification vs cognitive performance
	Table S25: Instrumental variables for MR analysis of abdominal aortic calcification vs educational attainment
	Table S26: Instrumental variables for MR analysis of coronary artery calcification vs educational attainment
	Table S27: Instrumental variables for MR analysis of abdominal aortic calcification vs fluid intelligence score
	Table S28: Instrumental variables for MR analysis of coronary artery calcification vs fluid intelligence score
	Table S29: Instrumental variables for MR analysis of abdominal aortic calcification vs intelligence
	Table S30: Instrumental variables for MR analysis of coronary artery calcification vs intelligence
	Table S31: Illustrative MR analysis of Alzheimer’s disease and vascular calcification
	Table S32: Shared genomic loci of CAC and AAC with AD and cognitive traits.

## Sheet: ST1
		Supplementary Table 1: Description of GWAS data analysed in this study with links to the source
	S/N	Traits	Trait description	Ancestry	Cases	Control	Sample	Reference	weblink
	A	Cognitive traits		European
	1	Cognitive performance	Cognitive performance (CP) GWAS meta-analysis of all discovery cohorts				257828	Lee et al. (2018). Gene discovery and polygenic prediction from a 1.1-million-person GWAS of educational attainment. Nature Genetics, 50(8), 1112-1121. doi: 10.1038/s41588-018-0147-3	https://atlas.ctglab.nl/traitDB/4067
	2	Intelligence	Summary statistics for intelligence, wave 2 from Jeanne Savage et al., 2018				269867	Savage JE, et al, 2018. Genome-wide association meta-analysis in 269,867 individuals identifies new genetic and functional links to intelligence. Nat Genet. 2018;50(7):912-919. doi: 10.1038/s41588-018-0152-6.	https://atlas.ctglab.nl/traitDB/3785
	3	Fluid intelligence score	Summary statistics for fluid intelligence. The capacity to solve problems that require logic and reasoning ability, independent of acquired knowledge. Infromation about the test is available at: https://biobank.ndph.ox.ac.uk/showcase/label.cgi?id=100027				125935	Watanabe K, et al. A global overview of pleiotropy and genetic architecture in complex traits. Nat Genet. 2019;51(9):1339-1348. doi: 10.1038/s41588-019-0481-0. Erratum in: Nat Genet. 2020 Mar;52(3):353.	https://atlas.ctglab.nl/traitDB/3413
	4	Educational attainment	Summary data for the quantification of executive function in an individual				766345	Lee JJ, Gene discovery and polygenic prediction from a genome-wide association study of educational attainment in 1.1 million individuals. Nat Genet. 2018;50(8):1112-1121. doi: 10.1038/s41588-018-0147-3.	https://atlas.ctglab.nl/traitDB/4066	https://www.dropbox.com/s/ho58e9jmytmpaf8/GWAS_EA_excl23andMe.txt?dl=1
	5	common executive function					427037	Hatoum, A. S., Morrison, C. L., Mitchell, E. C., Lam, M., Benca-Bachman, C. E., Reineberg, A. E., Palmer, R. H. C., Evans, L. M., Keller, M. C., & Friedman, N. P. (2023). Genome-wide Association Study Shows That Executive Functioning Is Influenced by GABAergic Processes and Is a Neurocognitive Genetic Correlate of Psychiatric Disorders. Biol Psychiatry, 93(1), 59-70. https://doi.org/10.1016/j.bio…	https://www.ebi.ac.uk/gwas/studies/GCST90162547
	B	Alzheimer's disease
	6	Alzheimer's disease	Summary data for GWAS of Alzheimer's diseases comprising of clinically diagnosed cases and AD-by-proxy cases		71880	383378	455258	Jansen, I. E. et al. Genome-wide meta-analysis identifies new loci and functional pathways influencing Alzheimer’s disease risk. Nature genetics 51, 404-413 (2019).	https://ctg.cncr.nl/documents/p1651/AD_sumstats_Jansenetal_2019sept.txt.gz
	7	Alzheimer's disease	Summary data for GWAS of Alzheimer's diseases comprising of clinically diagnosed cases		17008	37154	54162	Lambert, J.C., et al., Meta-analysis of 74,046 individuals identifies 11 new susceptibility loci for Alzheimer's disease. Nat Genet, 2013. 45(12): p. 1452-8.	http://ftp.ebi.ac.uk/pub/databases/gwas/summary_statistics/GCST002001-GCST003000/GCST002245/IGAP_summary_statistics.zip
	C	Vascular calcificationm
	8	Abdominal aortic artery calcification	Summary data for GWAS of abdominal aortic calcification from the White British ancestry				31786	Sethi, A., et al., Calcification of the abdominal aorta is an under-appreciated cardiovascular disease risk factor in the general population. Frontiers in Cardiovascular Medicine, 2022. 9.	https://www.ebi.ac.uk/gwas/studies/GCST90134614
	9	Coronary artery calcification	Summary data for GWAS of coronary artery calcification from European ancestry				28655	Kavousi, M., et al., Multi-ancestry genome-wide study identifies effector genes and druggable pathways for coronary artery calcification. Nat Genet, 2023. 55(10)	https://www.ebi.ac.uk/gwas/studies/GCST90278456

## Sheet: ST2
	Supplementary Table 2: MR analysis of Alzheimer’s disease and cognitive traits with coronary artery calcification
	Exposure	Outcome	Method	nIVs	OR (95%CI)	P
	AD	CAC	IVW	18	1.29 (0.67 – 2.46)	0.44
			Weighted median	18	1.80 (0.77 – 4.18	0.17
			MR Egger	18	3.26 (0.94 – 11.31)	0.08
			MR-PRESSO (Raw)	18	1.29 (0.67 – 2.46)	0.45
			MR-PRESSO (Corrected)	NA	NA	NA
	cEF	CAC	IVW	64	0.59 (0.30 – 1.17)	0.13
			Weighted median	64	0.51 (0.19 – 1.33)	0.16
			MR Egger	64	0.07 (0.002 – 2.02)	0.12
			MR-PRESSO (Raw)	64	0.59 (0.33 – 1.05)	0.076
			MR-PRESSO (Corrected)	NA	NA	NA
	Cogn-Perf	CAC	IVW	113	0.85 (0.70 – 1.04)	0.11
			Weighted median	113	0.83 (0.62 – 1.11)	0.22
			MR Egger	113	0.80 (0.33 – 1.97)	0.63
			MR-PRESSO (Raw)	113	0.85 (0.72 – 1.01)	0.075
			MR-PRESSO (Corrected)	NA	NA	NA
	EduAttmt	CAC	IVW	241	0.92 (0.75 – 1.14)	0.46
			Weighted median	241	0.98 (0.72 – 1.34)	0.9
			MR Egger	241	0.79 (0.34 – 1.81)	0.57
			MR-PRESSO (Raw)	241	0.92 (0.77 – 1.11)	0.4
			MR-PRESSO (Corrected)	NA	NA	NA
	FI-Score	CAC	IVW	39	1.07 (0.95 – 1.20)	0.29
			Weighted median	39	1.07 (0.90 – 1.27)	0.41
			MR Egger	39	1.49 (0.62 – 3.60)	0.38
			MR-PRESSO (Raw)	39	1.07 (0.97 – 1.17)	0.2
			MR-PRESSO (Corrected)	NA	NA	NA
	Intelligence	CAC	IVW	128	0.92 (0.76 – 1.12)	0.41
			Weighted median	128	0.92 (0.69 – 1.22)	0.54
			MR Egger	128	0.99 (0.40 – 2.44)	0.98
			MR-PRESSO (Raw)	128	0.92 (0.78 – 1.10)	0.38
			MR-PRESSO (Corrected)	NA	NA	NA
	AD: Alzheimer’s disease, cEF: common executive function, Cogn-Perf: cognitive performance, EduAttmt: educational attainment, FI-Score: fluid intelligence score, CAC: coronary artery calcification, AAC: abdominal aortic calcification, nIVs: number of instrumental variables, IVW: inverse variance weighted, OR: odds ratio, CI: confidence interval, P: p-value

## Sheet: ST3
	Supplementary Table 3: MR analysis of Alzheimer’s disease and cognitive traits with abdominal aortic calcification
	Exposure	Outcome	Method	nIVs	OR (95%CI)	P
	AD	AAC	IVW	25	0.99 (0.86 – 1.16)	0.99
			Weighted median	25	1.00 (0.81 – 1.24)	0.99
			MR Egger	25	1.01 (0.77 – 1.31)	0.96
			MR-PRESSO (Raw)	25	0.99 (0.90 – 1.11)	0.99
			MR-PRESSO (Corrected)	NA	NA	NA
	cEF	AAC	IVW	77	0.97 (0.77 – 1.22)	0.82
			Weighted median	77	0.91 (0.66 – 1.24)	0.54
			MR Egger	77	0.70 (0.23 – 2.11)	0.53
			MR-PRESSO (Raw)	77	0.97 (0.81 – 1.17)	0.78
			MR-PRESSO (Corrected)	NA	NA	NA
	Cogn-Perf	AAC	IVW	132	0.97 (0.90 – 1.03)	0.3
			Weighted median	132	0.95 (0.86 – 1.05)	0.31
			MR Egger	132	0.82 (0.61 – 1.09)	0.18
			MR-PRESSO (Raw)	132	0.96 (0.91 – 1.03)	0.25
			MR-PRESSO (Corrected)	NA	NA	NA
	EduAttmt	AAC	IVW	285	0.99 (0.92 – 1.07)	0.8
			Weighted median	285	0.94 (0.84 – 1.05)	0.25
			MR Egger	285	1.06 (0.80 – 1.41)	0.69
			MR-PRESSO (Raw)	285	0.99 (0.93 – 1.05)	0.77
			MR-PRESSO (Corrected)	NA	NA	NA
	FI-Score	AAC	IVW	44	0.96 (0.92 – 1.00)	0.05
			Weighted median	44	0.94 (0.89 – 1.00)	0.04
			MR Egger	44	0.94 (0.75 – 1.19)	0.61
			MR-PRESSO (Raw)	44	0.96 (0.92 – 1.00)	0.037
			MR-PRESSO (Corrected)	NA	NA	NA
	Intelligence	AAC	IVW	155	0.99 (0.93 – 1.35)	0.88
			Weighted median	155	1.00 (0.91 – 1.10)	0.98
			MR Egger	155	1.00 (0.74 – 1.35)	0.98
			MR-PRESSO (Raw)	155	0.99 (0.94 – 1.05)	0.86
			MR-PRESSO (Corrected)	NA	NA	NA
	AD: Alzheimer’s disease, cEF: common executive function, Cogn-Perf: cognitive performance, EduAttmt: educational attainment, FI-Score: fluid intelligence score, CAC: coronary artery calcification, AAC: abdominal aortic calcification, nIVs: number of instrumental variables, IVW: inverse variance weighted, OR: odds ratio, CI: confidence interval, P: p-value

## Sheet: ST4
	Supplementary Table 4: MR analysis of coronary artery calcification with Alzheimer’s disease and cognitive traits
	Exposure	Outcome	Method	nIVs	OR (95%CI)	P
	CAC	AD	IVW	31	1.00 (0.99 – 1.01)	0.56
			Weighted median	31	1.00 (0.99 – 1.01)	0.91
			MR Egger	31	1.01 (0.99 – 1.03)	0.55
			MR-PRESSO (Raw)	31	1.00 (0.99 – 1.00)	0.53
			MR-PRESSO (Corrected)	NA	NA	NA
	CAC	cEF	IVW	27	1.00 (0.99 – 1.00)	0.16
			Weighted median	27	1.00 (0.99 – 1.00)	0.48
			MR Egger	27	1.00 (0.99 – 1.01)	0.99
			MR-PRESSO (Raw)	27	1.00 (0.99 – 1.00)	0.08
			MR-PRESSO (Corrected)	NA	NA	NA
	CAC	Cogn-Perf	IVW	29	1.00 (0.99 – 1.01)	0.73
			Weighted median	29	1.00 (0.98 – 1.01)	0.93
			MR Egger	29	0.99 (0.97 – 1.02)	0.57
			MR-PRESSO (Raw)	29	1.00 (0.99 – 1.01)	0.73
			MR-PRESSO (Corrected)	NA	NA	NA
	CAC	EduAttmt	IVW	29	1.00 (1.00 – 1.01)	0.2
			Weighted median	29	1.01 (1.00 – 1.01)	0.14
			MR Egger	29	1.00 (0.99 – 1.01)	0.8
			MR-PRESSO (Raw)	29	1.00 (1.00 – 1.01)	0.15
			MR-PRESSO (Corrected)	NA	NA	NA
	CAC	FI-Score	IVW	26	1.03 (1.00 – 1.06)	0.09
			Weighted median	26	1.03 (0.98 – 1.07)	0.24
			MR Egger	26	1.04 (0.97 – 1.13)	0.28
			MR-PRESSO (Raw)	26	1.03 (1.00 – 1.05)	0.081
			MR-PRESSO (Corrected)	NA	NA	NA
	CAC	Intelligence	IVW	30	1.00 (0.99 – 1.01)	0.41
			Weighted median	30	1.00 (0.99 – 1.02)	0.63
			MR Egger	30	1.00 (0.98 – 1.03)	0.89
			MR-PRESSO (Raw)	30	1.00 (0.99 – 1.01)	0.42
			MR-PRESSO (Corrected)	NA	NA	NA
	AD: Alzheimer’s disease, cEF: common executive function, Cogn-Perf: cognitive performance, EduAttmt: educational attainment, FI-Score: fluid intelligence score, CAC: coronary artery calcification, AAC: abdominal aortic calcification, nIVs: number of instrumental variables, IVW: inverse variance weighted, OR: odds ratio, CI: confidence interval, P: p-value

## Sheet: ST5
	Supplementary Table 5: MR analysis of abdominal aortic calcification with Alzheimer’s disease and cognitive traits
	Exposure	Outcome	Method	nIVs	OR (95%CI)	P
	AAC	AD	IVW	29	1.00 (0.98 – 1.03)	0.78
			Weighted median	29	0.99 (0.96 – 1.03)	0.69
			MR Egger	29	1.03 (0.95 – 1.11)	0.51
			MR-PRESSO (Raw)	29	1.00 (0.98 – 1.03)	0.74
			MR-PRESSO (Corrected)	NA	NA	NA
	AAC	cEF	IVW	21	0.99 (0.98 – 1.01)	0.39
			Weighted median	21	1.00 (0.98 – 1.02)	0.76
			MR Egger	21	1.03 (0.99 – 1.06)	0.22
			MR-PRESSO (Raw)	21	0.99 (0.98 – 1.01)	0.36
			MR-PRESSO (Corrected)	NA	NA	NA
	AAC	Cogn-Perf	IVW	22	1.00 (0.96 – 1.03)	0.92
			Weighted median	22	0.99 (0.94 – 1.03)	0.57
			MR Egger	22	1.12 (1.02 – 1.24)	0.034
			MR-PRESSO (Raw)	22	1.00 (0.96 – 1.04)	0.92
			MR-PRESSO (Corrected)	NA	NA	NA
	AAC	EduAttmt	IVW	20	1.00 (0.98 – 1.02)	0.85
			Weighted median	20	0.99 (0.96 – 1.02)	0.68
			MR Egger	20	0.97 (0.91 – 1.04)	0.46
			MR-PRESSO (Raw)	20	1.00 (0.98 – 1.02)	0.84
			MR-PRESSO (Corrected)	NA	NA	NA
	AAC	FI-Score	IVW	19	0.90 (0.73 – 0.98)	0.052
			Weighted median	19	0.84 (0.73 – 0.98)	0.025
			MR Egger	19	0.99 (0.74 – 1.33)	0.96
			MR-PRESSO (Raw)	19	0.90 (0.82 – 0.99)	0.044
			MR-PRESSO (Corrected)	NA	NA	NA
	AAC	Intelligence	IVW	20	0.98 (0.95 – 1.01)	0.24
			Weighted median	20	0.97 (0.92 – 1.01)	0.16
			MR Egger	20	1.03 (0.93 – 1.14)	0.62
			MR-PRESSO (Raw)	20	0.98 (0.95 – 1.01)	0.2
			MR-PRESSO (Corrected)	NA	NA	NA
	AD: Alzheimer’s disease, cEF: common executive function, Cogn-Perf: cognitive performance, EduAttmt: educational attainment, FI-Score: fluid intelligence score, CAC: coronary artery calcification, AAC: abdominal aortic calcification, nIVs: number of instrumental variables, IVW: inverse variance weighted, OR: odds ratio, CI: confidence interval, P: p-value

## Sheet: ST6
	Supplementary Table 6: Comprehensive MR Sensitivity analyses of AD and cognitive traits with vascular calcification
	Exposure	Outcome	Heterogeneity tests	Cochran’s Q P value	Horizontal pleiotropy tests	Intercept	P value
	AD and cognitive traits vs coronary artery calcification
	AD	CAC	IVW	0.26	Egger intercept	-0.021	0.11
			MR-Egger	0.37	Global test	NA	0.25
	cEF	CAC	IVW	0.96	Egger intercept	0.018	0.21
			MR-Egger	0.97	Global test	NA	0.96
	Cogn-Perf	CAC	IVW	0.95	Egger intercept	0.0097	0.89
			MR-Egger	0.94	Global test	NA	0.96
	EduAttmt	CAC	IVW	1	Egger intercept	0.0022	0.7
			MR-Egger	1	Global test	NA	1
	FI-Score	CAC	IVW	0.96	Egger intercept	-0.019	0.45
			MR-Egger	0.95	Global test	NA	0.97
	Intelligence	CAC	IVW	0.86	Egger intercept	-0.0014	0.88
			MR-Egger	0.85	Global test	NA	0.85
	AD and cognitive traits vs abdominal aortic calcification
	AD	AAC	IVW	0.99	Egger intercept	-0.00019	0.95
			MR-Egger	0.98	Global test	NA	0.99
	cEF	AAC	IVW	0.99	Egger intercept	0.0047	0.55
			MR-Egger	0.99	Global test	NA	0.99
	Cogn-Perf	AAC	IVW	0.95	Egger intercept	0.0036	0.26
			MR-Egger	0.95	Global test	NA	0.95
	EduAttmt	AAC	IVW	1	Egger intercept	-0.00096	0.63
			MR-Egger	1	Global test	NA	1
	FI-Score	AAC	IVW	0.78	Egger intercept	0.0065	0.88
			MR-Egger	0.74	Global test	NA	0.77
	Intelligence	AAC	IVW	0.98	Egger intercept	-0.00017	0.95
			MR-Egger	0.97	Global test	NA	0.98
	Coronary artery calcification vs AD and cognitive traits
	CAC	AD	IVW	0.72	Egger intercept	-0.0013	0.72
			MR-Egger	0.71	Global test	NA	0.72
	CAC	cEF	IVW	0.94	Egger intercept	-0.00042	0.59
			MR-Egger	0.94	Global test	NA	0.95
	CAC	Cogn-Perf	IVW	0.5	Egger intercept	0.0013	0.43
			MR-Egger	0.48	Global test	NA	0.52
	CAC	EduAttmt	IVW	0.81	Egger intercept	0.00041	0.61
			MR-Egger	0.79	Global test	NA	0.81
	CAC	FI-Score	IVW	0.65	Egger intercept	-0.0026	0.63
			MR-Egger	0.61	Global test	NA	0.63
	CAC	Intelligence	IVW	0.39	Egger intercept	0.00032	0.86
			MR-Egger	0.34	Global test	NA	0.38
	Abdominal aortic calcification vs AD and cognitive traits
	AAC	AD	IVW	0.88	Egger intercept	-0.0014	0.55
			MR-Egger	0.86	Global test	NA	0.88
	AAC	cEF	IVW	0.71	Egger intercept	-0.0019	0.11
			MR-Egger	0.82	Global test	NA	0.72
	AAC	Cogn-Perf	IVW	0.19	Egger intercept	-0.0069	0.024
			MR-Egger	0.43	Global test	NA	0.19
	AAC	EduAttmt	IVW	0.56	Egger intercept	0.0013	0.47
			MR-Egger	0.53	Global test	NA	0.57
	AAC	FI-Score	IVW	0.69	Egger intercept	-0.0057	0.5
			MR-Egger	0.66	Global test	NA	0.69
	AAC	Intelligence	IVW	0.72	Egger intercept	-0.0027	0.35
			MR-Egger	0.72	Global test	NA	0.71
	AD: Alzheimer’s disease, T2D: type 2 diabetes, IVW, inverse variance weighted, MR-PRESSO: Mendelian randomisation pleiotropy residual sum and outlier, P: P-value, OR: odds ratio, CI: confidence interval, nIV: number of instrumental variables, * MR-Egger intercept p-value, # The p-value for each of the model.

## Sheet: ST7
	Supplementary Table 7: Instrumental variables for MR analysis of Alzheimer's disease vs abdominal aortic calcification
	SNP	effect_allele.exposure	other_allele.exposure	effect_allele.outcome	other_allele.outcome	beta.exposure	beta.outcome	eaf.exposure	eaf.outcome	se.outcome	pval.outcome	samplesize.outcome	outcome	se.exposure	pval.exposure	samplesize.exposure	exposure
	rs41290120	A	G	A	G	-0.0990502	-0.0856588	0.036218	0.047006	0.01773	1.4e-06	31786	AAC	0.00577803	7.14261e-66	435282	AD
	rs41289512	G	C	G	C	0.206303	0.0507414	0.0359409	0.042645	0.0184715	0.006	31786	AAC	0.00578473	1e-200	436498	AD
	rs59735493	A	G	A	G	-0.0129852	-0.0220819	0.298476	0.286694	0.00825147	0.0074	31786	AAC	0.00235955	3.72816e-08	435401	AD
	rs28399657	G	A	G	A	-0.0546355	-0.0507737	0.0314598	0.03419	0.020717	0.014	31786	AAC	0.00657712	9.82319e-17	380534	AD
	rs148601586	G	C	G	C	0.185399	0.0666336	0.00913151	0.013734	0.0327759	0.042	31786	AAC	0.0120686	2.93866e-53	380433	AD
	rs346757	C	G	C	G	0.0343132	0.0207331	0.106929	0.085248	0.0135064	0.12	31786	AAC	0.00350365	1.2002e-22	432936	AD
	rs4663105	C	A	C	A	0.0310951	-0.00901547	0.411349	0.418985	0.00762069	0.24	31786	AAC	0.00222023	1.44579e-44	425134	AD
	rs846881	C	A	C	A	-0.0173694	0.0104033	0.207053	0.220826	0.00907801	0.25	31786	AAC	0.00268517	9.88888e-11	428802	AD
	rs755951	C	A	C	A	0.0150046	-0.008421	0.413043	0.408292	0.00763769	0.27	31786	AAC	0.0022103	1.13313e-11	428569	AD
	rs12590654	A	G	A	G	-0.0148266	-0.00835307	0.33648	0.342308	0.00792344	0.29	31786	AAC	0.0023078	1.32257e-10	426902	AD
	rs10933431	G	C	G	C	-0.015437	-0.00886669	0.244487	0.221607	0.0089738	0.32	31786	AAC	0.00250901	7.62165e-10	436498	AD
	rs28394864	A	G	A	G	0.0123015	0.00675059	0.453265	0.463071	0.00749916	0.37	31786	AAC	0.00218049	1.68452e-08	430812	AD
	rs4236673	A	G	A	G	-0.0201614	0.00664077	0.377826	0.408293	0.00759161	0.38	31786	AAC	0.00222872	1.48012e-19	443360	AD
	rs11218343	C	T	C	T	-0.0359264	-0.0138893	0.0440715	0.037492	0.0195714	0.48	31786	AAC	0.00525509	8.11528e-12	436249	AD
	rs9381563	C	T	C	T	0.0144515	0.00333504	0.355744	0.361151	0.00779971	0.67	31786	AAC	0.00227161	1.99407e-10	429204	AD
	rs2081545	A	C	A	C	-0.01787	0.00294625	0.382122	0.406648	0.00759092	0.7	31786	AAC	0.00222975	1.10699e-15	441064	AD
	rs4575098	A	G	A	G	0.0164116	0.00331224	0.228026	0.234309	0.00881155	0.71	31786	AAC	0.00257659	1.8964e-10	434326	AD
	rs204473	A	G	A	G	-0.0416696	-0.00759401	0.024376	0.028185	0.0225377	0.74	31786	AAC	0.00699602	2.58198e-09	436057	AD
	rs11257238	C	T	C	T	0.0129434	-0.00246448	0.360964	0.370873	0.00776765	0.75	31786	AAC	0.00226135	1.04209e-08	430330	AD
	rs6448453	A	G	A	G	0.0147046	0.00246915	0.262473	0.267099	0.00841784	0.77	31786	AAC	0.00245087	1.97618e-09	436498	AD
	rs113260531	A	G	A	G	0.0199858	0.00282665	0.126086	0.121848	0.0113866	0.8	31786	AAC	0.00325141	7.90536e-10	435724	AD
	rs6931277	T	A	T	A	-0.0193385	0.00233589	0.156437	0.187601	0.00954099	0.81	31786	AAC	0.0029691	7.3549e-11	436289	AD
	rs111278892	G	C	G	C	0.0199116	-0.00218887	0.147136	0.156402	0.0102635	0.83	31786	AAC	0.00305025	6.67175e-11	434731	AD
	rs867611	G	A	G	A	-0.0204289	0.00143029	0.317416	0.318395	0.00800534	0.86	31786	AAC	0.00232384	1.48189e-18	433776	AD
	rs442495	C	T	C	T	-0.0137211	0.00127572	0.354342	0.318626	0.00801228	0.87	31786	AAC	0.00225772	1.22124e-09	435241	AD
	rs6014724	G	A	G	A	-0.0228943	0.00209818	0.0950416	0.087698	0.0131717	0.87	31786	AAC	0.00368812	5.38105e-10	433858	AD
	rs118170342	C	T	C	T	0.147537	0.00267618	0.0374192	0.041037	0.0190601	0.89	31786	AAC	0.00569788	7.9326e-148	433413	AD
	rs1859788	A	G	A	G	-0.0183957	-0.00111321	0.32433	0.320089	0.00800479	0.89	31786	AAC	0.00231274	1.80481e-15	441735	AD
	rs7810606	T	C	T	C	-0.0145187	-0.000775238	0.485387	0.48166	0.00749803	0.92	31786	AAC	0.0021826	2.89124e-11	426600	AD
	rs679515	T	C	T	C	0.0254177	-0.000922229	0.171481	0.175145	0.00979787	0.93	31786	AAC	0.00286314	6.83416e-19	435757	AD
	SNP: single nucleotide polymorphism, eaf: effect allele frequency, se: standard error, pval: p-value, AD: Alzheimer's disease, AAC: abdominal aortic calcification
	SNPs highlighted in yellow were excluded in the analysis due to being associated with the outcome variable at P < 0.05

## Sheet: ST8
	Supplementary Table 8: Instrumental variables for MR analysis of Alzheimer's disease vs coronary artery calcification
	SNP	effect_allele.exposure	other_allele.exposure	effect_allele.outcome	other_allele.outcome	beta.exposure	beta.outcome	eaf.exposure	eaf.outcome	se.outcome	pval.outcome	samplesize.outcome	outcome	se.exposure	pval.exposure	samplesize.exposure	exposure
	rs41290120	A	G	A	G	-0.0990502	-0.3647	0.036218	0.0429	0.0541	1.547e-11	24839	CAC	0.00577803	7.14261e-66	435282	AD
	rs28394864	A	G	A	G	0.0123015	0.0602	0.453265	0.4626	0.0192	0.001735	26895	CAC	0.00218049	1.68452e-08	430812	AD
	rs41289512	G	C	G	C	0.206303	0.18	0.0359409	0.0431	0.0671	0.007278	21736	CAC	0.00578473	1e-200	436498	AD
	rs679515	T	C	T	C	0.0254177	0.0617	0.171481	0.1847	0.0248	0.01299	26891	CAC	0.00286314	6.83416e-19	435757	AD
	rs6014724	G	A	G	A	-0.0228943	-0.0883	0.0950416	0.0965	0.0366	0.01592	24943	CAC	0.00368812	5.38105e-10	433858	AD
	rs28399657	G	A	G	A	-0.0546355	-0.1383	0.0314598	0.033	0.069	0.04507	24839	CAC	0.00657712	9.82319e-17	380534	AD
	rs6448453	A	G	A	G	0.0147046	-0.0449	0.262473	0.2661	0.0227	0.04806	24225	CAC	0.00245087	1.97618e-09	436498	AD
	rs346757	C	G	C	G	0.0343132	0.0995	0.106929	0.0963	0.0538	0.06434	16584	CAC	0.00350365	1.2002e-22	432936	AD
	rs118170342	C	T	C	T	0.147537	0.1505	0.0374192	0.0318	0.0885	0.08893	18660	CAC	0.00569788	7.9326e-148	433413	AD
	rs59735493	A	G	A	G	-0.0129852	-0.0372	0.298476	0.2813	0.0222	0.0937	26245	CAC	0.00235955	3.72816e-08	435401	AD
	rs204473	A	G	A	G	-0.0416696	-0.1358	0.024376	0.0233	0.0893	0.1284	19033	CAC	0.00699602	2.58198e-09	436057	AD
	rs1859788	A	G	A	G	-0.0183957	0.0306	0.32433	0.334	0.0223	0.171	26245	CAC	0.00231274	1.80481e-15	441735	AD
	rs7810606	T	C	T	C	-0.0145187	0.0247	0.485387	0.4904	0.0201	0.219	25587	CAC	0.0021826	2.89124e-11	426600	AD
	rs11218343	C	T	C	T	-0.0359264	0.0542	0.0440715	0.0417	0.0509	0.2866	24220	CAC	0.00525509	8.11528e-12	436249	AD
	rs12590654	A	G	A	G	-0.0148266	0.022	0.33648	0.3454	0.021	0.2946	26245	CAC	0.0023078	1.32257e-10	426902	AD
	rs442495	C	T	C	T	-0.0137211	0.021	0.354342	0.3233	0.0204	0.3027	26859	CAC	0.00225772	1.22124e-09	435241	AD
	rs846881	C	A	C	A	-0.0173694	-0.0238	0.207053	0.2155	0.0274	0.3845	26245	CAC	0.00268517	9.88888e-11	428802	AD
	rs4575098	A	G	A	G	0.0164116	-0.017	0.228026	0.2421	0.0229	0.4583	25505	CAC	0.00257659	1.8964e-10	434326	AD
	rs11257238	C	T	C	T	0.0129434	0.0164	0.360964	0.3661	0.0226	0.4699	24204	CAC	0.00226135	1.04209e-08	430330	AD
	rs867611	G	A	G	A	-0.0204289	-0.0124	0.317416	0.3234	0.0204	0.5437	26887	CAC	0.00232384	1.48189e-18	433776	AD
	rs2081545	A	C	A	C	-0.01787	-0.0097	0.382122	0.4082	0.0193	0.6134	26892	CAC	0.00222975	1.10699e-15	441064	AD
	rs111278892	G	C	G	C	0.0199116	-0.0179	0.147136	0.147	0.0359	0.6184	21736	CAC	0.00305025	6.67175e-11	434731	AD
	rs6931277	T	A	T	A	-0.0193385	-0.0165	0.156437	0.1658	0.0449	0.714	9139	CAC	0.0029691	7.3549e-11	436289	AD
	rs113260531	A	G	A	G	0.0199858	-0.0053	0.126086	0.122	0.0301	0.8595	25506	CAC	0.00325141	7.90536e-10	435724	AD
	rs9381563	C	T	C	T	0.0144515	-0.0002	0.355744	0.357	0.021	0.9921	25506	CAC	0.00227161	1.99407e-10	429204	AD
	SNP: single nucleotide polymorphism, eaf: effect allele frequency, se: standard error, pval: p-value, AD: Alzheimer's disease, CAC: coronary artery calcification
	SNPs highlighted in yellow were excluded in the analysis due to being associated with the outcome variable at P < 0.05

## Sheet: ST9
	Supplementary Table 9: Instrumental variables for MR analysis of common executive function vs abdominal aortic calcification
	SNP	effect_allele.exposure	other_allele.exposure	effect_allele.outcome	other_allele.outcome	beta.exposure	beta.outcome	eaf.exposure	eaf.outcome	se.outcome	pval.outcome	samplesize.outcome	outcome	se.exposure	pval.exposure	samplesize.exposure	exposure
	rs429358	T	C	T	C	0.0141517	-0.0442134	0.844355	0.847386	0.0103782	2e-05	31786	AAC	0.00155611	9.5e-20	427037	cEF
	rs889604	T	A	T	A	0.00652977	0.0227396	0.592704	0.594059	0.00760822	0.0028	31786	AAC	0.00114728	1.3e-08	427037	cEF
	rs2470167	G	A	G	A	-0.00766461	0.0269536	0.795964	0.796243	0.00934208	0.0039	31786	AAC	0.00140393	4.8e-08	427037	cEF
	rs1079596	C	T	C	T	0.00992134	-0.0245375	0.842075	0.843783	0.0102292	0.016	31786	AAC	0.00154458	1.3e-10	427037	cEF
	rs11759522	C	G	C	G	-0.00631747	0.0182311	0.552957	0.54954	0.00753951	0.016	31786	AAC	0.00113742	2.8e-08	427037	cEF
	rs4937872	A	G	A	G	0.00691315	-0.0163642	0.591706	0.595372	0.00764014	0.032	31786	AAC	0.00115304	2e-09	427037	cEF
	rs27989	T	C	T	C	-0.00708155	0.0176916	0.722698	0.726064	0.00836033	0.034	31786	AAC	0.00125678	1.8e-08	427037	cEF
	rs10010325	C	A	C	A	-0.00658847	-0.0151437	0.515788	0.51305	0.00747329	0.043	31786	AAC	0.00112772	5.1e-09	427037	cEF
	rs2652456	G	C	G	C	-0.00681349	-0.0148812	0.461554	0.459187	0.00747791	0.047	31786	AAC	0.00112764	1.5e-09	427037	cEF
	rs709692	T	A	T	A	-0.00732454	0.0161975	0.298301	0.29821	0.00819316	0.048	31786	AAC	0.00123816	3.3e-09	427037	cEF
	rs58142369	T	C	T	C	-0.00690165	0.0144821	0.650323	0.647236	0.00776614	0.062	31786	AAC	0.00118419	5.6e-09	427037	cEF
	rs11121053	G	A	G	A	-0.0064689	-0.0127607	0.399385	0.400995	0.00759333	0.093	31786	AAC	0.00114847	1.8e-08	427037	cEF
	rs10462335	G	A	G	A	0.00678237	0.0124904	0.529067	0.52939	0.00751137	0.096	31786	AAC	0.00113149	2e-09	427037	cEF
	rs11660554	G	A	G	A	0.00711133	-0.0120995	0.689477	0.690433	0.00808325	0.13	31786	AAC	0.0012197	5.5e-09	427037	cEF
	rs6559660	C	T	C	T	0.00671922	-0.0116953	0.63546	0.635729	0.0077418	0.13	31786	AAC	0.00117084	9.5e-09	427037	cEF
	rs13197257	G	T	G	T	-0.00771036	0.0125723	0.724808	0.7235	0.00842316	0.14	31786	AAC	0.00127477	1.5e-09	427037	cEF
	rs1567154	C	T	C	T	0.00809229	-0.013473	0.789948	0.791157	0.00922334	0.14	31786	AAC	0.00138677	5.4e-09	427037	cEF
	rs2862954	T	C	T	C	-0.00874319	-0.0106088	0.499198	0.497483	0.00741985	0.15	31786	AAC	0.00112582	8.1e-15	427037	cEF
	rs6938696	G	C	G	C	-0.00958736	0.0154616	0.859343	0.858947	0.0107346	0.15	31786	AAC	0.00167916	1.1e-08	427037	cEF
	rs4727815	T	C	T	C	0.0076185	0.0120494	0.226952	0.227521	0.00890429	0.18	31786	AAC	0.00134819	1.6e-08	427037	cEF
	rs12707117	G	A	G	A	-0.0120548	0.00972156	0.444538	0.444036	0.00748637	0.19	31786	AAC	0.00113374	2.1e-26	427037	cEF
	rs35214871	G	T	G	T	0.00948301	0.0142034	0.854851	0.855655	0.0107223	0.19	31786	AAC	0.00161875	4.7e-09	427037	cEF
	rs2271763	G	A	G	A	-0.00814123	-0.0117331	0.793697	0.793192	0.00922638	0.2	31786	AAC	0.00139532	5.4e-09	427037	cEF
	rs9472022	A	G	A	G	-0.0114192	-0.0127249	0.843016	0.844151	0.010386	0.22	31786	AAC	0.00155347	2e-13	427037	cEF
	rs10495508	G	A	G	A	0.00715749	0.0100343	0.729806	0.728351	0.0084504	0.24	31786	AAC	0.00127798	2.1e-08	427037	cEF
	rs2305192	T	C	T	C	0.00857585	0.00890838	0.645747	0.650416	0.00785621	0.26	31786	AAC	0.00118116	3.9e-13	427037	cEF
	rs6699558	T	C	T	C	-0.00654099	0.00832485	0.378766	0.378817	0.00766308	0.28	31786	AAC	0.00115973	1.7e-08	427037	cEF
	rs17460320	C	A	C	A	-0.00737145	-0.00902951	0.745816	0.741668	0.00852054	0.29	31786	AAC	0.00129985	1.4e-08	427037	cEF
	rs55658584	G	A	G	A	-0.00805492	-0.00892645	0.725751	0.722429	0.00838152	0.29	31786	AAC	0.00126991	2.3e-10	427037	cEF
	rs812603	C	T	C	T	0.0114783	-0.00829979	0.297721	0.302537	0.00817316	0.31	31786	AAC	0.00123681	1.7e-20	427037	cEF
	rs1388744	C	T	C	T	-0.00779917	-0.00823925	0.745089	0.74364	0.0085332	0.33	31786	AAC	0.0012957	1.8e-09	427037	cEF
	rs8023459	T	C	T	C	0.00778505	0.00751876	0.639983	0.63973	0.00782061	0.34	31786	AAC	0.00118226	4.6e-11	427037	cEF
	rs2581789	C	T	C	T	0.0109017	-0.00725258	0.335118	0.332281	0.00797449	0.36	31786	AAC	0.00119772	8.9e-20	427037	cEF
	rs34885420	C	T	C	T	0.0176529	-0.0192366	0.96705	0.966836	0.0211762	0.36	31786	AAC	0.00321537	4e-08	427037	cEF
	rs235924	T	C	T	C	-0.00689637	-0.00697477	0.339438	0.338876	0.00787998	0.38	31786	AAC	0.00118904	6.6e-09	427037	cEF
	rs9748337	G	A	G	A	0.00722138	0.00754873	0.751223	0.75139	0.00863009	0.38	31786	AAC	0.00130721	3.3e-08	427037	cEF
	rs139507	T	C	T	C	-0.00746044	0.00641027	0.566674	0.566356	0.00748696	0.39	31786	AAC	0.001138	5.5e-11	427037	cEF
	rs7715167	T	C	T	C	-0.00702242	0.00626452	0.390139	0.387765	0.0076567	0.41	31786	AAC	0.00115339	1.1e-09	427037	cEF
	rs10743199	C	G	C	G	0.00629519	0.00589155	0.495936	0.496614	0.00751668	0.43	31786	AAC	0.00113365	2.8e-08	427037	cEF
	rs9827246	C	T	C	T	0.00655831	0.00617794	0.662199	0.662199	0.00791521	0.44	31786	AAC	0.00119703	4.3e-08	427037	cEF
	rs11130017	C	A	C	A	0.00786055	0.00635587	0.762318	0.766179	0.00887062	0.47	31786	AAC	0.00133177	3.6e-09	427037	cEF
	rs10797119	T	C	T	C	0.00727815	0.00528289	0.464092	0.463615	0.00751032	0.48	31786	AAC	0.00113609	1.5e-10	427037	cEF
	rs12172958	A	G	A	G	-0.00738376	0.0059237	0.724536	0.7222	0.00831981	0.48	31786	AAC	0.00126334	5.1e-09	427037	cEF
	rs528483	C	A	C	A	-0.00653249	0.0053168	0.609864	0.611407	0.00770644	0.49	31786	AAC	0.00115814	1.7e-08	427037	cEF
	rs2684641	A	G	A	G	0.00946625	0.00657345	0.819291	0.821304	0.00975714	0.5	31786	AAC	0.00147605	1.4e-10	427037	cEF
	rs6095319	G	A	G	A	-0.00909812	0.00448934	0.657429	0.657241	0.00786256	0.57	31786	AAC	0.0011903	2.1e-14	427037	cEF
	rs11202929	A	G	A	G	0.00698955	-0.00402799	0.504899	0.504169	0.00749405	0.59	31786	AAC	0.00112675	5.5e-10	427037	cEF
	rs13064990	A	G	A	G	0.00685429	-0.00403169	0.453309	0.449574	0.00748855	0.59	31786	AAC	0.00113438	1.5e-09	427037	cEF
	rs17549128	T	C	T	C	0.00810922	-0.00335807	0.601969	0.603949	0.00763021	0.66	31786	AAC	0.00115503	2.2e-12	427037	cEF
	rs4588192	T	G	T	G	0.00735484	0.00358026	0.270336	0.269416	0.00840101	0.67	31786	AAC	0.00126801	6.6e-09	427037	cEF
	rs9659182	C	T	C	T	0.00963168	0.00327561	0.383039	0.38154	0.00766783	0.67	31786	AAC	0.00115942	9.8e-17	427037	cEF
	rs9832922	G	C	G	C	-0.00659134	0.00330846	0.657788	0.652558	0.00784039	0.67	31786	AAC	0.001191	3.1e-08	427037	cEF
	rs4500960	C	T	C	T	0.00790055	-0.0030815	0.520959	0.521537	0.00747745	0.68	31786	AAC	0.00112827	2.5e-12	427037	cEF
	rs13262595	A	G	A	G	-0.00950143	-0.00301667	0.439693	0.440485	0.00750622	0.69	31786	AAC	0.0011342	5.4e-17	427037	cEF
	rs7687673	C	G	C	G	-0.00754458	0.00351009	0.24006	0.23841	0.0087516	0.69	31786	AAC	0.00131841	1e-08	427037	cEF
	rs978346	C	G	C	G	0.00901341	-0.00297054	0.43334	0.433591	0.00752083	0.69	31786	AAC	0.00113712	2.3e-15	427037	cEF
	rs4702	G	A	G	A	-0.00673804	0.00287709	0.443227	0.445888	0.00750846	0.7	31786	AAC	0.001134	2.8e-09	427037	cEF
	rs975303	A	G	A	G	-0.0109547	0.00362131	0.817549	0.811744	0.00955047	0.7	31786	AAC	0.00146261	6.9e-14	427037	cEF
	rs112096788	C	T	C	T	-0.0142096	0.00626144	0.945675	0.945356	0.0167573	0.71	31786	AAC	0.00253899	2.2e-08	427037	cEF
	rs79984539	A	G	A	G	0.0166583	-0.00595654	0.94721	0.946395	0.0166809	0.72	31786	AAC	0.00253213	4.7e-11	427037	cEF
	rs11583896	G	A	G	A	0.00677863	0.00277268	0.698738	0.702102	0.0081355	0.73	31786	AAC	0.0012279	3.4e-08	427037	cEF
	rs2001607	A	G	A	G	0.00647738	-0.00259075	0.647682	0.649185	0.00778827	0.74	31786	AAC	0.00117886	3.9e-08	427037	cEF
	rs11252451	C	T	C	T	-0.00650322	0.00244591	0.369406	0.366445	0.00773203	0.75	31786	AAC	0.00116904	2.7e-08	427037	cEF
	rs805360	G	T	G	T	0.00680995	-0.00251087	0.62033	0.619711	0.00773373	0.75	31786	AAC	0.00115977	4.3e-09	427037	cEF
	rs11733006	C	T	C	T	-0.0101403	-0.00320366	0.850538	0.847871	0.0103916	0.76	31786	AAC	0.00158179	1.4e-10	427037	cEF
	rs72772387	A	C	A	C	-0.0129588	-0.00353462	0.884723	0.883478	0.0116381	0.76	31786	AAC	0.00176353	2e-13	427037	cEF
	rs159428	T	C	T	C	0.0062851	0.00216633	0.472615	0.473668	0.0074564	0.77	31786	AAC	0.00112915	2.6e-08	427037	cEF
	rs11642046	C	G	C	G	-0.00714529	-0.00211777	0.542579	0.542346	0.00747263	0.78	31786	AAC	0.00113089	2.6e-10	427037	cEF
	rs59048764	G	C	G	C	0.00836244	-0.00238511	0.784574	0.784446	0.00908461	0.79	31786	AAC	0.00137543	1.2e-09	427037	cEF
	rs2693672	C	G	C	G	-0.00707952	0.00168263	0.580772	0.581772	0.0076043	0.82	31786	AAC	0.00114781	6.9e-10	427037	cEF
	rs11707940	T	A	T	A	-0.00854169	-0.00186	0.804671	0.80198	0.00951287	0.84	31786	AAC	0.00143911	2.9e-09	427037	cEF
	rs2253855	T	C	T	C	-0.00666925	-0.00149112	0.459564	0.461768	0.00749513	0.84	31786	AAC	0.00113649	4.4e-09	427037	cEF
	rs11772435	C	G	C	G	0.00691004	-0.00136749	0.505083	0.506122	0.00748312	0.85	31786	AAC	0.00112881	9.3e-10	427037	cEF
	rs1956001	A	G	A	G	0.00697026	-0.00148316	0.381772	0.381002	0.0076832	0.85	31786	AAC	0.00116581	2.2e-09	427037	cEF
	rs61738821	C	T	C	T	0.0103652	-0.00213642	0.870225	0.870938	0.0113289	0.85	31786	AAC	0.00170877	1.3e-09	427037	cEF
	rs2238057	T	G	T	G	0.00631169	-0.00129016	0.581153	0.583526	0.00758198	0.86	31786	AAC	0.00114357	3.4e-08	427037	cEF
	rs2280141	T	G	T	G	-0.00927571	0.00120004	0.528936	0.527848	0.00749939	0.87	31786	AAC	0.00112821	2e-16	427037	cEF
	rs7994762	T	G	T	G	-0.00940661	0.00172341	0.841838	0.841069	0.0101987	0.87	31786	AAC	0.00154646	1.2e-09	427037	cEF
	rs9934011	T	C	T	C	-0.00905737	0.00138979	0.822965	0.82302	0.00984287	0.89	31786	AAC	0.00148582	1.1e-09	427037	cEF
	rs36120363	C	T	C	T	0.01098	-0.00107625	0.270665	0.272501	0.00843429	0.9	31786	AAC	0.00127493	7.2e-18	427037	cEF
	rs72973055	G	A	G	A	0.00855028	0.00118234	0.788008	0.786143	0.00912542	0.9	31786	AAC	0.00138178	6.1e-10	427037	cEF
	rs62146417	C	G	C	G	-0.00779567	-0.000788841	0.390206	0.385445	0.00774014	0.92	31786	AAC	0.00116441	2.2e-11	427037	cEF
	rs309171	G	C	G	C	0.0115851	0.000985135	0.886855	0.887928	0.0118472	0.93	31786	AAC	0.00178297	8.2e-11	427037	cEF
	rs10964203	T	C	T	C	0.0106726	-0.000964385	0.892612	0.892573	0.011999	0.94	31786	AAC	0.00182031	4.5e-09	427037	cEF
	rs12894136	A	G	A	G	0.00691707	-0.000500832	0.728859	0.730273	0.00844092	0.95	31786	AAC	0.00126677	4.8e-08	427037	cEF
	rs2901437	T	G	T	G	0.00815687	-0.000440083	0.682684	0.685502	0.00803922	0.96	31786	AAC	0.00121065	1.6e-11	427037	cEF
	rs7725131	C	T	C	T	0.00665274	0.000415282	0.676404	0.67537	0.00800222	0.96	31786	AAC	0.00120702	3.6e-08	427037	cEF
	rs11959119	A	T	A	T	0.0113567	-0.000408882	0.857357	0.859419	0.0107628	0.97	31786	AAC	0.00160914	1.7e-12	427037	cEF
	rs7582485	C	G	C	G	0.00988733	-0.000178073	0.394902	0.397031	0.00764141	0.98	31786	AAC	0.00115631	1.2e-17	427037	cEF
	rs1080026	A	C	A	C	0.0068138	8.64945e-05	0.637033	0.634991	0.00779674	0.99	31786	AAC	0.00117695	7.1e-09	427037	cEF
	rs7716567	C	T	C	T	-0.0081216	-7.99974e-05	0.720944	0.72076	0.00833038	0.99	31786	AAC	0.00125626	1e-10	427037	cEF
	SNP: single nucleotide polymorphism, eaf: effect allele frequency, se: standard error, pval: p-value, AD: Alzheimer's disease, AAC: abdominal aortic calcification
	SNPs highlighted in yellow were excluded in the analysis due to being associated with the outcome variable at P < 0.05

[truncated: 23 more sheets: ST10, ST11, ST12, ST13, ST14, ST15, ST16, ST17, ST18, ST19, ST20, ST21, ST22, ST23, ST24, ST25, ST26, ST27, ST28, ST29 …]
